# Supplementary material for: A global set of Fourier-transformed remotely sensed covariates for the description of abiotic niche in epidemiological studies of tick vector species
Source: Parasit Vectors. 2014 Jul 2;7:302. doi: 10.1186/1756-3305-7-302 (PMC4089935; doi:10.1186/1756-3305-7-302)
Supplement: Additional file 1 — Script Fourier. This is an R script to ingest the time series of remotely sensed images and obtain the coefficients of the harmonic regression. Brief instructions are provided as comments in the script. [file 1756-3305-7-302-S1.zip]

Archive with 1 entries (1 files):
- 1206462500128240_add1.r
