# Supplementary material for: A global set of Fourier-transformed remotely sensed covariates for the description of abiotic niche in epidemiological studies of tick vector species
Source: Parasit Vectors. 2014 Jul 2;7:302. doi: 10.1186/1756-3305-7-302 (PMC4089935; doi:10.1186/1756-3305-7-302)
Supplement: Additional file 1 — Script Fourier. This is an R script to ingest the time series of remotely sensed images and obtain the coefficients of the harmonic regression. Brief instructions are provided as comments in the script. [file 1756-3305-7-302-S1.zip › 1206462500128240_add1.r]

# Evaluation and calculation of curves to match Fourier coefficinets
# Erdas IMG rasters are uploaded and curves are calculated for each single pair of coordinates
# Developed and programmed by A. Estrada-Pe??a, 2014
# Please note: the completion of this script takes usually around 20 hours in a computer with 16Gb of RAM and a quad-core of 3.2 Ghz.
# increasing resolution may exponentially increase the processing time
#
# Loading libreries
# please check that the libraries below are available in your R environment
#
library(sp)
library(raster)
library(maptools)
library(TSA)
library(SDMTools)
library(matlab)
library(rgdal)
library(zoo)


### change the directory to the one where time series data are stored
### the example shows Day Temperature, and we are loading each image individually

T_1 <- raster("~/Documents/Tday/jantday.img"); NAvalue(T_1) <- -9999
T_2 <- raster("~/Documents/Tday/febtday.img"); NAvalue(T_2) <- -9999
T_3 <- raster("~/Documents/Tday/martday.img"); NAvalue(T_3) <- -9999
T_4 <- raster("~/Documents/Tday/aprtday.img"); NAvalue(T_4) <- -9999
T_5 <- raster("~/Documents/Tday/maytday.img"); NAvalue(T_5) <- -9999
T_6 <- raster("~/Documents/Tday/juntday.img"); NAvalue(T_6) <- -9999
T_7 <- raster("~/Documents/Tday/jultday.img"); NAvalue(T_7) <- -9999
T_8 <- raster("~/Documents/Tday/augtday.img"); NAvalue(T_8) <- -9999
T_9 <- raster("~/Documents/Tday/septday.img"); NAvalue(T_9) <- -9999
T_10 <- raster("~/Documents/Tday/octtday.img"); NAvalue(T_10) <- -9999
T_11 <- raster("~/Documents/Tday/novtday.img"); NAvalue(T_11) <- -9999
T_12 <- raster("~/Documents/Tday/dectday.img"); NAvalue(T_12) <- -9999

capas1 <- stack(T_1,T_2,T_3,T_4,T_5,T_6,T_7,T_8,T_9,T_10,T_11,T_12)

matriz1 <- as.data.frame(capas1)
x.model <- matrix(data=0,nc=7,nr=nrow(matriz1))

x.model[5364000:6480000,] <- -9999 ### filling the rows for Antarctica
z <- which(is.na(matriz1[,1]))     ### detecting the sea water masses
x.model[z,] <- -9999               ### filling the sea water masses

for (i in 1:5363999) ### filling the rest of the pixels of the images
{
  if (i%%500==0)
  {
    print(i*100/5364000) ### just to show the progress, printing the percentage of completion of the main routine of the script
  }
  if (x.model[i,1]!=-9999) #### background is set to -9999
  {
    if (length(which(is.na(matriz1[i,])))<3)
    {
    previo <- as.vector(matriz1[i,1:12],mode="numeric")
    previo <- append(previo,previo,after=length(previo))
    narigon <- (na.approx(previo[1:23]))
    mizipo <- ts(narigon[1:12],start=c(2001,1),frequency=12) ### creating a time series in R to apply the harmonic regression
    har <- harmonic(mizipo,3) ### this is the main command!!!
    x.model[i,] <- coef(lm(mipolla~har)) ### each row of the matrix receives the coefficients for such pixel
    }
    else
      x.model[i,] <- -9999 #### too many gaps, so pixel is set to background
  }
}

setwd("~/Documents/MODIS 01") ## point to the directory to write the results (replace as necessary)
for (i in 1:7) ### we are going to save seven images
{
  nombre <- c(paste("ParamTday_",i,".asc",sep=""))
  nombre_GTiff <- c(paste("ParamTday_",i,".tif",sep=""))
  matriz <- matrix(x.model[,i],3600,1800)
  matriz2 <- fliplr(matriz)
  imagen <- as.asc(matriz2,xll=-179.75,yll=-89.75,cellsize=0.1)
  write.asc(imagen,nombre,gz=FALSE) ### saving the image(s) as GRID raster
  imagen2 <- raster(imagen)
  rf <- writeRaster(imagen2,filename=nombre_GTiff,format="GTiff",overwrite=TRUE) ### saving the image(s) as GeoTIFF's: pay attention because R may produce wrong GeoTIFF's
}
